# Supplementary material for: Clinical Events with Edoxaban in South Korean and Taiwanese Atrial Fibrillation Patients in Routine Clinical Practice
Source: J Clin Med. 2021 Nov 16;10(22):5337. doi: 10.3390/jcm10225337 (PMC8623093; doi:10.3390/jcm10225337)
Supplement: Supplementary file 1 [file jcm-10-05337-s001.zip]

Archive with 1 entries (1 files):
- jcm-1411630-supplementary.pdf
